# Supplementary material for: Production of Oncolytic Measles Virus in Vero Cells: Impact of Culture Medium and Multiplicity of Infection
Source: Viruses. 2024 Nov 6;16(11):1740. doi: 10.3390/v16111740 (PMC11599022; doi:10.3390/v16111740)
Supplement: Supplementary file 1 [file viruses-16-01740-s001.zip]

Archive with 1 entries (1 files):
- viruses-3242710-supplementary.pdf
